# Supplementary material for: Green Solid-State Synthesis of Antibacterial Binary Organic Material: Crystal Growth, Physicochemical Properties, Thermal Study, Antibacterial Activity, and Hirshfeld Surface Analysis
Source: Int J Mol Sci. 2025 Jun 9;26(12):5509. doi: 10.3390/ijms26125509 (PMC12193437; doi:10.3390/ijms26125509)
Supplement: Supplementary file 1 [file ijms-26-05509-s001.zip]

Archive with 1 entries (1 files):
- ijms-3556002-supplementary.pdf
